# Supplementary material for: Accelerated Hypofractionated Magnetic Resonance Guided Adaptive Radiation Therapy for Ultracentral Lung Tumors
Source: Tomography. 2024 Jan 17;10(1):169–80. doi: 10.3390/tomography10010013 (PMC10820032; doi:10.3390/tomography10010013)
Supplement: Supplementary file 1 [file tomography-10-00013-s001.zip]

Archive with 1 entries (1 files):
- tomography-2674764-supplementary.pdf
